# Supplementary material for: Systematic Identification and Characterization of O-Methyltransferase Gene Family Members Involved in Flavonoid Biosynthesis in Chrysanthemum indicum L
Source: Int J Mol Sci. 2024 Sep 18;25(18):10037. doi: 10.3390/ijms251810037 (PMC11432614; doi:10.3390/ijms251810037)
Supplement: Supplementary file 1 [file ijms-25-10037-s001.zip]

Archive with 2 entries (2 files):
- Supplementary Figure_IJMS.pdf
- Supplementary Table_IJMS.pdf
